# Supplementary material for: Absence of the intracellular lipolytic inhibitor G0S2 enhances intravascular triglyceride clearance and abolishes diet-induced hypertriglyceridemia
Source: J Clin Invest. 2025 Mar 18;135(10):e181754. doi: 10.1172/JCI181754 (PMC12077901; doi:10.1172/JCI181754)
Supplement: Supporting data values [file jci-135-181754-s194.xlsx]

## Sheet: Fig. 1C
WT + Ctrl ASO	G0S2-/- + Ctrl ASO	WT + LDLr ASO	G0S2-/- + LDLr ASO
29.7051	36.0683	132.163	34.3273
37.2614	46.8062	103.652	46.5593
59.1349	48.7947	122.753	49.93
52.374	38.8522	102.458	38.3427
31.6936	40.7092	117.486	65.73
50.3855	32.4017	127.318	40.6867
26.5235	47.7385	71.278	22.298
24.7333	42.8508	151.966	30.9257
56.685	36.8637	59.224	31.0733
61.1234	33.2844	134.524	37.1867

## Sheet: Fig. 1D
	WT + Ctrl ASO										G0S2-/- + Ctrl ASO										WT + LDLr ASO										G0S2-/- + LDLr ASO
Total Chol.	210.981	184.488	56.7728	182.967	87.0673	319.944	199.819	183.397	171.459	174.725	183.873	130.911	184.893	181.448	110.395	141.016	132.792	94.3286	162.24	124.361	698.901	672.487	735.654	435.728	601.679	642.382	620.491	427.307	544.803	730.186	708.961	497.444	431.312	428.285	598.724	696.551	351.483	536.373	547.13	521.418
Free Chol.	53.4786	37.979	78.7672	52.8227	90.1767	84.8063	73.6715	43.4393	34.0426	67.3071	50.7803	65.1097	13.8232	42.0165	15.7382	22.6001	65.1097	64.2739	46.2234	47.557	224.003	188.591	203.811	123.961	195.32	222.269	100.399	188.875	185.906	136.373	234.461	164.111	111.936	115.644	92.272	156.198	76.2442	183.397	171.459	128.897
Chol. Ester	157.503	49.0883	156.718	130.144	45.9478	235.137	126.148	126.966	122.457	129.674	123.724	82.1453	134.113	116.339	96.5718	104.4	117.054	80.1532	121.595	97.5952	474.898	414.851	480.988	378.119	406.36	420.112	416.68	401.341	313.427	412.043	540.352	275.239	535.671	545.76	434.613	365.26	446.992	596.932	587.844	315.37

## Sheet: Fig. 1E
TG(mg/dL)	WT + Ctrl ASO	G0S2-/-+ Ctrl ASO	WT + LDLr ASO	G0S2-/- + LDLr ASO			AUC	WT + Ctrl ASO	G0S2-/-+ Ctrl ASO	WT + LDLr ASO	G0S2-/-+ LDLr ASO
12	0.085	0.48	0.285	1.335			VLDL	25.14	19.83	59.37	32.98
13	0.085	0	1.965	0.9			LDL	17.47	18.64	46.19	19.29
14	0.365	0.48	1.125	0.48			HDL	12.33	12.41	36.53	12.03
15	0.225	0.34	1.965	0.045
16	0.64	0.34	3.645	0.045
17	0.505	0.615	3.645	1.335
18	0.78	0.615	6.15	2.175
19	3.27	2.965	9.075	5.16
20	6.595	5.31	10.755	7.725
21	5.49	3.93	8.25	5.16
22	3.55	2.965	6.15	5.16
23	2.995	1.86	5.73	3.885
24	1.195	0.34	1.545	0.48
25	1.055	0.48	1.965	0.9
26	1.055	0.615	2.385	0.9
27	0.92	0.755	2.805	1.335
28	1.055	0.755	3.225	1.335
29	1.055	1.03	3.225	1.335
30	1.055	1.17	3.225	1.755
31	1.335	1.31	3.645	2.175
32	1.195	1.445	3.645	1.755
33	1.47	2	4.05	2.175
34	1.47	2	4.47	2.175
35	1.47	1.86	3.645	1.755
36	0.64	1.03	0.705	0
37	0.64	1.17	1.545	0
38	0.78	1.03	1.965	0.045
39	0.78	0.895	1.965	0.48
40	0.64	0.615	1.965	0.48
41	0.505	0.615	1.965	0.9
42	0.64	0.755	2.385	1.335
43	0.78	0.755	3.03	1.965
44	0.78	0.895	2.805	0.9
45	0.64	1.31	2.385	1.335
46	0.78	0.895	2.385	1.335
47	0.64	0.755	1.965	1.335
48	0.225	0.065	0	0
49	0.225	0.205	0.705	0
50	0.225	0.205	1.125	0.045
51	0.365	0.34	1.125	0.48
52	0.365	0.205	1.125	0.045
53	0.365	0.34	1.545	0.045
54	0.505	0.34	1.545	0.045
55	0.505	0.48	1.545	0.48
56	0.365	0.48	1.965	0.045
57	0.505	0.615	1.545	0.48
58	0.64	0.755	1.965	0.9
59	0.78	0.755	1.125	0.48
60	0.64	0.48	0.705	0
61	0.78	0.48	1.125	0
62	0.505	0.48	1.545	0.045
63	0.505	0.34	1.125	0.045
64	0.64	0.34	1.545	0.48

## Sheet: Fig. 1F
Chol.(mg/dl)	WT + Ctrl ASO	G0S2-/- + Ctrl ASO	WT + LDLr ASO	G0S2-/- + LDLr ASO		AUC	WT + Ctrl ASO	G0S2-/- + Ctrl ASO	WT + LDLr ASO	G0S2-/-+ LDLr ASO
12	0.09	0	1.83	2.94		VLDL	22.06	18.12	227.4	291.3
13	0.315	0	2.505	3.615		LDL	37.17	37.43	552.6	549.9
14	0.54	0.035	3.18	4.29		HDL	171.4	143.9	180.8	169.6
15	0.765	0.485	3.855	4.965
16	0.765	0.485	4.515	4.965
17	0.99	0.705	7.2	7.65
18	1.22	0.93	12.57	13.71
19	2.345	2.045	30.015	41.34
20	4.15	3.605	55.515	70.98
21	4.15	3.605	43.44	54.81
22	3.475	3.38	29.355	39.315
23	3.025	2.715	24.66	31.23
24	0.54	0.26	19.29	25.845
25	0.54	0.485	21.3	27.87
26	0.765	0.705	24.66	33.255
27	0.99	0.93	30.015	37.305
28	1.22	1.375	36.06	44.04
29	1.67	1.6	40.08	48.75
30	1.895	2.045	46.125	51.45
31	2.57	2.49	48.135	52.8
32	3.025	4.05	51.495	51.45
33	3.7	3.605	50.16	46.725
34	4.605	4.05	44.79	39.99
35	3.925	4.275	38.07	31.905
36	2.345	2.045	28.005	20.46
37	2.345	2.045	23.985	15.06
38	2.345	2.045	21.975	12.375
39	2.12	2.045	17.94	10.35
40	1.895	2.49	15.255	9
41	1.895	2.045	9.885	8.325
42	1.67	2.045	9.885	7.65
43	2.12	2.49	8.55	7.65
44	3.25	3.16	8.55	7.65
45	5.055	4.275	8.55	8.325
46	7.085	6.28	9.885	9
47	10.47	8.96	14.58	10.35
48	18.595	12.75	15.255	9.675
49	28.52	21.225	13.92	11.7
50	29.65	24.57	13.245	12.375
51	24.01	21	10.56	9.675
52	15.21	13.195	8.55	7.65
53	8.665	7.845	6.54	6.975
54	5.055	4.275	5.19	6.3
55	3.025	2.715	5.865	5.625
56	1.895	1.82	5.19	5.625
57	1.445	1.375	5.865	5.625
58	1.22	1.6	4.515	5.625
59	1.445	1.375	4.515	4.965
60	0.54	0.485	2.505	3.615
61	0.54	0.485	5.865	5.625
62	0.54	0.485	3.18	4.29
63	0.315	0.26	3.18	6.975
64	0.315	0.485	3.855	4.965

## Sheet: Fig. 1G
WT + Ctrl ASO	G0S2-/- + Ctrl ASO	WT + LDLr ASO	G0S2-/- + LDLr ASO
1.39749	1.50209	1.87973	2.01794
0.867504	1.1046	1.31959	1.10136
1.88563	2.47141	0.774006	2.19457
1.33473	2.30404	1.06499	0.657615
1.18829	1.66248	1.85791	1.10863
0.97908	1.55788	1.90882	1.28322
1.59972	1.76709	1.38506	1.45053

## Sheet: Fig. 2D
WT + Ctrl ASO	G0S2-/- + Ctrl ASO	WT + LDLr ASO	G0S2-/- + LDLr ASO
0	0	8.36	4.06
0	0	6.38	4.3
0	0	6.41	3.96
0	0	10.86	2.39
0	0	5.27	4.93
0	0	4.6	3.08
0	0	4.16	2.6
0	0	4.35	3.01

## Sheet: Fig. 3A
week	WT										G0S2-/-
0	100	100	100	100	100	100	100	100	100	100	100	100	100	100	100	100	100	100	100	100
1	103.11	101.71	105.42	101.72	104.2	104.85	100.9	100.44	103.48	101.03	100.94	102.44	104.13	100.99	106.81	107.05	108.33	101.93	102.79	106.97
2	110.22	105.13	105.42	107.3	98.86	100	107.21	104.89	104.35	106.67	103.77	103.05	105.05	102.96	105.53	105.29	110.65	106.28	106.05	108.46
3	110.22	105.98	106.25	109.01	97.71	103.73	107.21	108	108.26	105.64	108.02	103.05	107.8	107.39	106.81	104.85	109.72	107.25	108.37	108.21
4	116	111.97	109.58	109.44	105.73	108.21	109.01	110.22	108.7	107.18	108.49	106.71	107.34	105.91	111.91	113.66	110.19	111.59	108.84	109.45
5	113.78	109.4	110	111.59	106.49	107.09	106.98	107.29	112.57	108.46	109.91	108.54	109.63	104.93	111.49	111.01	108.38	108.21	108.84	107.41
6	114.67	110.26	115.33	115.49	112.06	110.15	109.01	108.44	114.35	110.26	105.66	110.37	112.39	104.73	114.81	112.47	112.5	110.63	113.02	112.94
7	116	111.54	116.25	114.16	109.54	109.33	109.59	110.31	115.57	112.31	109.91	114.02	111.01	105.42	119.57	115.86	109.58	106.23	111.16	111.44
8	118.22	112.39	115.83	113.69	105.61	106.49	114.41	112	123.48	116.92	108.49	109.76	110.96	105.91	118.81	114.1	112.5	109.66	113.02	113.43
9	118.89	111.24	120.42	118.03	108.78	112.69	113.06	112.44	119.57	118.46	108.63	109.57	112.84	108.37	124.26	118.5	113.43	111.59	111.63	114.43
10	119.11	111.54	122.92	119.31	112.6	113.81	115.32	112	125.22	118.46	108.96	109.76	113.76	106.9	123.4	118.94	112.96	113.04	117.21	115.92
11	118.04	110.81	118.75	114.16	114.89	114.18	114.41	115.11	122.17	124.1	109.2	111.52	115.14	109.36	118.3	115.42	114.35	113.04	113.95	114.93
12	123.56	116.67	120.42	115.88	112.21	113.43	116.22	114.67	119.57	125.13	113.21	114.63	117.43	111.33	122.98	116.3	116.67	114.98	116.28	115.42

## Sheet: Fig. 3B
fat%			lean%
WT	G0S2-/-		WT	G0S2-/-
15.3	10.39		77.79	82.15
10.79	6.222		81.79	86.53
13.1	10.14		80.3	83.6
17.18	7.416		75.21	85.39
11.04	12.44		82.31	80.98
14.87	10.74		78.92	82.15
17.46	16.53		76.42	83.47

## Sheet: Fig. 3C
week	WT										G0S2-/-
1	22.9	22.9	15.433	15.433	15	15	23	23.5	21.3	26	19.5	17.3	15.433	15.967	15.967	15.967	21.5	21.5	19.533	19.533
2	19	19	16.8333	16.8333	20.3	20.3	19.9	19	18	19.1	18.9	17.1	18.8333	17.2667	17.2667	17.2667	18.45	18.45	17.7	17.7
3	17.5	17.5	16.7333	16.7333	19.95	19.95	19.5	18.9	17.2	16.82	18.5	15.6	17.7333	16.4333	16.4333	16.4333	21.75	21.75	16.9633	16.9633
4	15.15	15.15	15.3667	15.3667	22.45	22.45	20.2	15.3	16.8	16.21	17.8	15.8	17.3667	16.1667	16.1667	16.1667	18.6	18.6	17.7367	17.7367
5	16.15	16.15	16.1333	16.1333	18.14	19.95	20.6	17.91	18.14	17.45	16.6	14.5	17.1333	16.1	16.1	16.1	15.755	15.755	16.73	16.73
6	16.45	16.45	17.3867	17.3867	16.133	17.3867	18.4	17.22	16.9	15.27	13.6	14.7	18.3867	16.8333	16.8333	16.8333	15.615	15.615	15.2833	15.2833
7	17.5	17.5	16.2167	16.2167	11.3	11.3	19.9	18.13	19.45	17.4	15.3	18.2	16.2167	17.5833	17.5833	17.5833	15.9	15.9	14.3667	14.3667
8	17.45	17.45	17.6067	17.6067	11.08	11.08	19.06	16.22	18.32	18.3	16.1	12.6	17.6067	18.28	18.28	18.28	15.135	15.135	15.1	15.1
9	17.735	17.735	15.7933	15.7933	9.6	9.6	19.3	17.6	17.2	17.9	16.41	14.4	15.7933	17	17	17	16.9	16.9	15.5333	15.5333
10	17.1	17.1	16.7667	16.7667	10.75	10.75	18.9	16	18.9	16.8	14.97	14.02	16.7667	16.7667	16.7667	16.7667	15.65	15.65	15.4667	15.4667
11	17.525	17.525	19.2	16.4	10.75	10.75	19.9	18.9	16	18.2	16.62	14.3	19.1	17.5	20.7	17.9	16.25	16.25	14.7667	14.7667
12	14.85	14.85	11.08	11.08	18.7	18.9	19.5	17	17.3	18.3	17.07	12.92	19.2	15.8	21.3	18.5	15.85	15.85	15.6333	15.6333

## Sheet: Fig. 3D
Interval	WT								G0S2-/-
1	4514.74	3607.52	5013.48	5043.47	4352.98	4684.16	3565.68	5980	3856.97	4089.51	4007.79	5284.94	5637.86	4363.45	4146.6	5039.7
2	3034.26	4793.08	4856.16	5044.62	4165.94	4488.91	4249.92	5293.7	4248.68	4496.98	4298.42	4756.86	6340.28	5339.32	5054.38	5095.62
3	3529.53	4292.74	4346.93	4080.83	4152.59	4795.14	4325.99	5225.99	3068.93	3530.93	3166.84	4237.91	4330.45	4892.9	5489.11	5318.8
4	4024.8	3603.89	4046.16	3960.12	3686.17	4690.33	3632.6	4451.6	3724.95	3515.13	2908.23	3626.76	4177.87	4233.73	4298.52	4498.7
5	4555.16	3875.94	4058.18	3797.08	4263.17	4282.63	3452.49	4401.67	3113.14	3398.56	2897.89	3784.78	5567.04	4604.22	4654.96	3973.31
6	3043.95	3524.2	4601.44	4083.57	5080.9	3668.02	3352.36	5069.4	3373.2	3382.23	3193.57	5612.94	4767.22	4176.09	4186.41	4235.8
7	4515.93	3360.14	4207.13	3551.68	5908.59	4378.26	4053.3	4143.84	4199.33	4135.81	3271.15	4743.02	4739.24	4307.32	4257.61	4886.44
8	2889.29	3437.29	5120.41	5308.87	5459.06	3965.51	4711.03	4844.5	3256.75	3439.03	3916.78	5331.98	3915.49	5531.45	4161.61	4548.61
9	4017.21	3335.67	5309.72	4071.63	5325.35	4077.07	3496.76	5562.65	3353.22	2962.5	3275.78	4390.68	5253.36	4757.5	4217.03	3971.47
10	3703.8	3110.66	4253.41	3716.08	4111.37	4507.66	3438.21	5330.57	3350.3	4613.39	2889.49	3691.18	5176.12	4174.96	3680.2	4085.6
11	3257.52	3865.13	4298.69	4059.35	4261.42	4575.37	4954.18	6049.36	3048.26	3343.78	3236.05	3803.33	4283.24	4189.45	5326.86	3974.16
12	4529.47	3845.16	4840.19	4455.97	4454.22	4160.8	3536.34	4651.02	3306.11	3305.13	2898.07	4405.65	4129.06	4768.19	5420.94	5133.93
13	3081.88	3425.8	3894.31	3784.23	4177.88	3783.79	3321.29	4431.5	3256.92	3253.1	4578.17	3862.94	5159.44	4697.48	4801.96	4725.36
14	3429.85	3112.96	3969.28	4149.29	4866.89	3904.6	4284.76	4536.31	3925.7	3589.06	3615.51	3400.64	4497.08	4226.6	5111.52	3939.41
15	4382.3	3297.22	3855.71	4598.84	4963.96	3875.68	3470.88	5268	3986.6	3298.44	3179.05	5059.72	3886.26	4125.75	5196.41	4985.35
16	3110.94	3581.21	4101.59	5086.37	4114.92	4265.31	4393.02	4269.86	3233.77	3304.78	2603.17	4949.74	5486.79	3997.22	4172.45	4119.32
17	3158.64	3760.11	3810.6	4962.74	4026.22	4155.73	4190.68	4282.37	3302.47	4789.09	2691.85	3885.32	4882.19	5139.74	4201.47	3837.08
18	3502.91	3889.43	5171.45	4826.57	4106.28	4072.39	3567.55	4014.86	3989.14	3418.05	3035.42	3622.61	4079.86	5207.49	4360	4060.9
19	3118.73	3368.18	4911.23	4087.83	5343.08	4513.69	4769.44	4446.1	3344.71	3001.92	4426.55	3555.58	3802.15	4100.25	3967.34	4782.29
20	3130.89	3128.98	4074.55	3923.22	4138.61	4023.64	3626.94	5351.84	3104.8	3184.82	3630.07	3716.45	4529.61	4112.52	3934.69	5014.15
21	3637.92	3263.28	3940.23	3834.48	4021.59	3762.43	3099.14	4934	2954.16	4281.89	3361.53	3481.7	4257.51	3790.16	3744.46	4691.71
22	3027.7	3444.82	3758.79	3997.6	5206.72	3709.17	4310.12	5618.15	3029.18	3842.73	3212.41	3856.27	4148.85	5189.4	5239.3	4097.22
23	3340.09	4245.08	4816.9	3754.99	3924.69	4184.25	4241.34	4513.21	3937.54	4478.2	2682.64	3559.14	3920.08	4893.59	5169.85	4209.1
24	2800.42	3837.84	4353.92	4265.56	3917.67	3829.87	3486.57	4090.32	3280.19	4094.75	2721.52	4818.59	6003.12	4102.15	5409.99	3748.14
25	4524.37	3711.97	3850.61	3918.24	4284.52	4385.45	4682.91	4371.46	2918.52	3134.61	4085.81	4672.39	4829.76	4286.5	4089.72	4893.53
26	4092.85	3301.01	3762.69	3905.6	3891.35	4397.17	3740.8	4534.62	3080.55	2968.92	3351.86	3717.49	3828.3	5071.14	4475.64	4820.46
27	3292.29	3329.3	3812.58	4554.51	4167.19	3914.98	3513.46	4232.51	2704.47	2845.33	3233.99	3631.79	5442.68	3934.16	4875.94	4443.2
28	2831.44	4071.67	3673.31	3781.53	4179.92	3944.38	4087.77	4302.71	4243.31	3494.3	2702.53	3593.76	4478.19	3974.55	3954.54	3835.61
29	2893.1	4449.81	4946.84	3300.82	3675.29	3713.46	3340.04	5114.35	3219.65	3192.91	2866.25	3612.39	4013.21	4178.52	3816.2	3968.74
30	4330.1	3673.48	4666.06	3596.81	3825.49	3619.63	3340.46	5443.99	3000.76	3304.43	2735.93	3247.44	4892.21	4411.92	3857.01	3803.79
31	3730.19	3254.46	4408.98	4594.32	4953.16	4069.18	3556.86	5509.54	2999.28	4538.45	3472.17	3698.95	4071.74	4922.97	3973.62	3742.51
32	2807.47	3177.59	3871.88	4522.88	3784.3	3861.06	3227.85	4221.1	3600.58	3321.94	3572.9	4763.42	4436.08	4774.82	4881.49	4873.51
33	3176.88	3151.54	3848.16	3622.53	3785.88	3937.05	4524.05	4082.06	3856.24	2908.55	3009.43	3991.47	5113.88	4265.8	4637.35	4890.09
34	3478.58	3260.92	3925.19	3682.88	3680.74	4104.6	3634.87	3971.83	3011.64	2783.14	2827.38	3655.22	5182.89	4088.04	3926.27	3742.36
35	3063.99	4294.51	4646.76	3671.83	3661.26	3560.01	4084.1	4811.39	2902.43	4291.55	3688.39	3721.42	4423.97	3857.97	3715.54	4184.79
36	2871.41	4623.8	3900.29	5174.81	3678.01	3897.51	3344.6	4121.46	3923.77	3425.73	3709.31	3503	4023.98	3817.56	3619.85	3760.13
37	3687.26	3559.72	3824.79	4531.65	5341.07	3943.64	3543.35	3847.89	3773.32	2811.61	3226.72	5304.82	3940.62	3916.63	3574.94	3856.57
38	2945.29	3262.28	3978.81	4550.42	4500.97	3582.6	3441.41	5212.92	3052.74	3023.73	2995.57	4238.18	4427.9	5133.18	3792.15	4836.51
39	2975.76	3280.42	5078.13	3807.26	3894.69	3628.07	3697.53	5153.62	3022.15	4067.75	3054.52	3717.37	4688.31	3800.86	5116.36	5024.61
40	3886.87	3889.78	4817.1	3941.34	3850.45	3697.92	3812.34	4403.05	3200.26	2894.75	3019.73	4397.46	4411.51	3692.97	5443.41	3790.53
41	3002.41	3332.23	3835.25	3466.77	3685.05	3556.42	3447.93	3835.08	3770.21	3903.29	3729.88	4677.53	3981.23	3953.28	4408.62	4081.44
42	2763.96	3402.82	3803.82	4729.44	4527.46	4383.86	4260.97	3958.78	3822.44	2966.97	3067	4127.08	4389.34	3655.77	4144.35	4926.7
43	3434.04	4690.31	4870.6	4860.04	5090.17	5143.1	3526.35	5872.89	3617.81	4185.07	2728.43	3896.38	4525.67	5198.23	4139.13	5096.62
44	3675.96	4612.92	4243.71	3972.61	5865.85	3629.31	3555.19	5893.47	3240.76	4369.17	4587.28	4424.75	5677.32	5107.66	4949.19	4949.48
45	4560.86	4943.36	3902.07	3785.48	4298.39	4026.06	3341.35	6147.81	4337.44	3698.42	3859.05	5443.32	6145.18	3939.57	5456.6	4102.24
46	5058.48	5486.38	4451.7	4625.61	4054.89	4699.17	4538.07	6147.03	3523.71	4909.85	4710.54	6009.8	5310.98	5565.75	4913.04	5296.39
47	4797.9	5783.86	5178.69	5243.83	4148.13	5143.22	4545.65	6115.91	4390.97	5015.45	4268.34	5508.59	5698.92	4858.19	3970.84	5308.78
48	5042.69	5945.85	5527.57	5286.33	6078.97	5192.04	5039.73	6097.58	4451.97	4656.24	4971.3	4013.95	6188.75	4733.53	4759.94	5430.4
49	5079.68	5671.02	6159.48	5326.03	5848.46	5396.55	4301.78	6237.35	4802.05	4881.94	4443.87	6086.69	5921.06	4549.6	5214.2	5494.58
50	5079.3	5253.49	5641.66	5896.15	5862.6	4696.15	3814.03	6241.36	3735.14	4575.09	4527.49	5918.92	6599.05	5187.65	5605.68	5465.86
51	5280.33	5425.99	6382.27	5986.22	5633.5	5469.98	3987.36	6002.2	4423.35	4568.84	4728.86	5396.35	6193.06	5507.35	5697.41	5330.7
52	4756.83	5650.14	6740.65	4552.52	5689.84	6127.68	5120.45	5984.62	4724.32	4810.06	4617.23	5638.63	6103.9	5615.36	5771.46	5903.38
53	4754.07	5173.64	6244.3	3952.85	5862.61	5867.53	5467.58	6186.53	4414.9	4785.94	4514.48	5255.16	6295.39	5331.35	5996.8	6166.68
54	4758.74	5068.77	6482.69	5184.28	5781.85	6056.4	5254.91	6171.4	3633.55	4940.01	4613.37	5845.23	6443.32	5516.23	5912.18	6095.32
55	4928.77	4881.3	6535.83	5719.05	5853.46	6084.47	5158.33	6082.07	4871.5	4999.43	4494.66	6127.16	6571.5	5722.52	6372.39	5831.17
56	4437.07	4700.47	6323.91	5324.81	5756.24	5737.92	5148.28	5919.56	4482.82	4781.62	2983.13	5507.16	6266.08	5757.56	6889.31	6299.56
57	3905.8	3623.86	6937.56	5523.94	5811.55	4230.7	5030.07	6100.73	3780.11	3709.08	4712.09	5960.16	6028.21	5868.16	6196.63	5880.47
58	4428.48	3415.43	6056.29	5334.18	5804.47	4376.27	5014.09	5497.75	4393.76	4884.7	4233.47	5747.26	5617.32	5751.69	5910.45	5749.1
59	4547.03	4689.64	5811.55	5591.26	5874.75	4978.49	5113.58	6374.98	4300.02	4693.89	3253.34	5824.36	5927.54	5791.88	5836.61	5922.13
60	4062.37	4657.89	5872.47	5438.4	5638.98	4140.56	4926.62	4479.6	3258.59	4456.74	4274.79	4947.55	6405.16	5654.11	5609.03	5816.89
61	3556.46	3737.39	5156.21	5350.86	5921.49	4671.34	5118.01	4382.69	4373.69	4349.85	3109.39	3963.82	5548.54	5995.08	5543.52	6079.07
62	3607.11	3689.55	4537.89	5624.22	4823.37	4362.34	4534.64	5956.79	3677.77	3579.08	3127.77	5713.6	4422.69	6622.18	5502.32	5799.48
63	4441.88	4463.77	4251.62	5312.86	4643.37	5281.84	5121.5	6130.01	4338.63	4807.82	3486.09	5754.89	5730.24	6059.61	5632.92	5005.76
64	4330.27	3670.41	4995.35	5039.02	4367.16	4661.3	4516.34	5786.08	3619.73	4886.6	3157.06	5191.16	4899.96	5769.52	5479.25	4471.61
65	4222.17	4179.49	5372.8	5218.35	5732.8	4553.65	4485.52	4717.54	3611.57	4424.07	3616.18	5556.08	5045.45	5705.35	4838.82	4338.09
66	3413.06	4099.43	5503.64	4336.71	4485.9	4377.55	3714.47	4304.93	4053.62	3410.24	3666.32	4789.56	4582.86	5828.08	4962.79	5507.19
67	4234.4	4013.92	5620.67	5081.22	4664.38	4223.21	3302.42	4560.99	3182.92	3184.49	3102.66	4445.84	4428.87	4691.44	3785.76	5448.92
68	4535.21	4256.08	5665.91	5370.67	4258.5	4137.89	4834.46	3984.84	3823.4	3309.2	2996.58	3570.81	5013.2	4120.86	5368.4	5569.1
69	4138.99	4638.63	5475.34	4738.1	3830.12	4822.93	4516.65	4095.97	3906.5	3365.23	3831.66	5210.48	4663.78	4448.12	5796.55	4670.11
70	4049.62	5041.84	5633.8	4033.16	5865.11	5043.76	4453.22	5667.78	4012.03	5251.63	4567.9	3726.65	6590.08	4193.02	5325.42	4428.69
71	4021.06	4587.62	4217.82	3971.53	5903.9	4274.74	3843.79	4595.6	3427.5	4934.18	3276.63	5746.12	6301.63	3974.02	4133.13	5337.7
72	3237.65	4002.8	4208.78	3759.26	5340.84	4688.16	4520.26	4164.77	3377.62	4524.56	3805.97	5190.3	4717.38	5330.07	3760.77	4956.87
73	4171.9	4397.85	4838.02	4014.33	5902.72	4429.22	4432.28	4144.43	4877.95	3425.94	3537.91	4117.28	4341.66	6005.99	4197.58	5023.77
74	3443.05	4467.71	4497.09	4504.48	5376.86	5063.7	3854.39	4305.26	4159.08	3521.3	3528.94	4421.85	4267.06	5051.62	4011.31	5271.27
75	3703.82	4272.91	4291.5	4009.97	5036.02	4328.61	3744.63	5919.64	4210.4	3397.07	3545.8	3507.84	5429.91	4140.88	4741.93	5499.82
76	4294.63	4192.73	4325.46	4910.19	4531.09	4387.38	3473.48	6071.23	4037.34	3327.78	4456.65	3789.13	6570.45	4664.9	4687.68	5891.29
77	4624.84	3864.56	4600.32	5068.2	4160.82	4169.96	3300.73	5934.33	3874.55	4580.89	3438.01	4201.94	4505.41	4719.89	4150.22	5709.43
78	3976.1	4063.83	5039.91	5055.36	4299.7	3792.14	4042.03	6163.87	3698.84	3058.65	3089.15	3750.07	4848.8	5530.88	5374.03	5131.34
79	4002.6	4855.41	5514.02	5123.39	4009.92	4764.21	3115.32	6103.22	3138.27	4556.61	3206.48	5323.38	4188.5	5894.27	3731.1	4840.12
80	4254.41	4392.25	4053.12	4861.38	4892.26	4730.87	3583.85	4715.05	4325.41	4626.85	4637.43	5812.58	6231.53	5846.64	4128.41	5533.88
81	4177.38	4605.93	4601.75	4026.11	5604.64	4893.1	3276.01	4656.24	3225.49	4565.36	3798.34	5240.07	5684.42	4878.38	4452.21	5335.71
82	4132.26	4589.97	4114.44	4858.15	5140.8	4345.93	4360.91	5370.86	3052.8	3466.93	4614.95	3782.41	4332	4874.49	3721.92	5329.81
83	4671.72	4974.63	4075.29	4218.72	4600.08	4246.55	4836.08	6102.38	4483.77	3191.16	2997.47	3797.6	4766.32	5943.22	5042.18	5041.52
84	4690.14	4999.88	5449.9	4016.71	5750.19	4654.59	4619.23	6093.97	3517.9	3647.95	4057.38	4280.17	6304.69	5734.33	4088.04	5004.73
85	4019.51	4459.24	4880.9	5565.64	5291.79	4799.46	4624.37	6040.31	3713.76	5471.29	4883.09	5649.1	7198.9	6946.02	5493.77	5586.7
86	3510.82	5073.53	4287.28	4579.16	5080.49	4613.4	3785.49	5328.39	4246.66	3730.53	3513.8	5340.14	5332.44	5434.12	5105.42	5039.56
87	4549.7	4043.43	3794.79	3872.32	4271.27	4760.94	3934.01	4800.84	3038.09	3265.23	3085.02	4896.7	5847.17	5559.19	4587.23	4653
88	3916.06	3826.86	3942.23	3663.82	4189.95	4175.88	3527.24	4507.94	3059.08	3960.64	3443.59	3368.37	4136.63	4711.9	4028.22	4672.05
89	4400.62	3596.84	3547.85	4396.36	3982.39	4254.89	3488.22	3987.21	3066.12	3511.08	3030.68	3430.91	4488.52	4078.98	4019.92	4947.98
90	3536.07	4612.66	3877.43	3849.3	3808.68	4011.55	4654.88	4116.85	3960.57	3529.76	3288.33	3783.93	4755.34	4211.04	4515.86	4073.06
91	4213	3642.66	4982.71	5501.56	4204.27	4285.86	3467.02	4327.68	3128.72	3463.59	2895.25	4223.13	3570.07	4728.72	3451.39	3964.68
92	3915.89	3335.71	3506.22	4149.63	3884.99	3966.94	3289.03	5381.4	2894.25	3526.18	2533.41	3459.86	4392.71	4241.97	4727.6	4985.52
93	3576.35	3623.05	3908.37	4140.61	4183.18	4222.71	3168.82	5652.52	2831.16	3553.22	2556.29	4263.2	4440.37	4219.28	3684.32	4697.71
94	3200.78	3994.42	3458.75	3819.64	5407.77	3654.61	4366.35	4262.84	3692.27	3566.11	4034.89	3489.46	4087.52	3929.74	3869.44	4182.27
95	3946.49	3340.57	3595.28	3555.58	4903.44	4213.55	3630.63	4401.99	2918.96	3602.45	2653.79	5323.74	5810.52	3651.44	3457.37	3798.64
96	3703.36	3483.33	3440.26	3328.26	5052.34	3929.05	3255.95	3933.7	3075.62	3094.32	2701.09	4617.27	5434.45	4509.37	3528.01	3847.35
97	3746.64	3204.16	3286.01	4184.95	4087.66	4386.57	3113.5	4282.46	3766.88	3522.55	2588.1	3527.13	4015.66	4200.24	3617.61	5157.87
98	3948.26	3242.91	3359.14	4123.93	3919.41	4056.2	3180.46	4788.2	3046.49	3329.81	2615.89	3253	4242.76	5229.38	4917.24	4977.73
99	4445.25	3767.54	4279.64	3841.08	4009.84	4248.52	3835.68	5377.64	2747.76	4311.51	4044.68	3317.03	5286.44	4661.24	4236.77	4555.65
100	3128.47	3379.45	3866.59	3457.06	3840.31	3614.78	3113.9	4940.46	2784.54	3565.22	2702.83	3338.2	3958.51	4042.03	3654.75	3863.47
101	2973.61	3134.3	3413.78	3388.68	3704.27	3471.77	2916.78	4339.83	2996.26	3289.42	2878.9	3462.85	3787.18	3666.42	3308.62	4247.22
102	3211.9	3254.61	3513.29	3899.38	3716.36	3638.41	3515.61	4145.57	2852.34	3403.97	3025.09	4590.31	3936.43	4083.52	3093.75	3510.55
103	2866.57	3103.46	3191.66	3871.94	4988.44	3375.24	4332.38	4245.82	2700.27	3151.01	3856.57	3362.18	3501.77	3457.76	3439.93	3566.25
104	2796.92	4437.9	3489.72	3414.37	4736.28	4349.09	4249.11	3840.33	2808.11	3296.09	4249.85	3825.31	5604.96	3650.4	3295.12	3310.31
105	3622.5	3923.06	3866.77	3490.88	3885.57	3348.36	4098.47	3867.41	2836.1	2982.73	2700.87	3208.62	4264.05	5190.96	3435.85	3691.57
106	3052.95	3199.8	3571.43	3195.36	3743.15	3429.91	3502.08	5633.77	3293.96	2976.74	2533.17	4425.72	3803.92	4307.16	4096.6	4564.03
107	2998.63	3139.12	3951.91	3316.56	3509.42	3414.34	2955	4963.9	3843.78	2867.44	2331.7	2887.1	3917.26	3850.3	4428.3	4348.87
108	2910.49	3236.21	4614.33	4967.71	3596.61	3408.84	2922.96	4052.64	3238.86	3843.3	2758.46	3047.5	5306.39	3833.7	3485.95	3533.16
109	3248.36	3112.29	3510.23	4175.51	5382.47	3405.85	3881.96	3975.25	2858.44	2876.39	2805.82	2858.48	3877.83	3864.72	3565.64	3510.8
110	3166.37	3103.52	3341.52	3252.27	4693.7	2909.83	2875.87	3757.72	2840.98	3122.11	2442.86	3052.28	3956.03	3843.88	4687.27	3313.12
111	3552.24	3871.87	3262.22	3247.49	3810.47	4038.51	2657.05	3796.29	2604.12	2525.54	2010.64	2915.66	5016.15	3294.62	2877.58	3101.47
112	3091.11	3138.66	3272.39	3607.52	3830.93	3539.29	4507.64	4188.31	2805.75	2764.68	2715.74	4656	4972.64	3535.08	3201.75	3339.52
113	2685.49	3209.58	3199.34	3199.02	3499.43	3316.99	2804.12	3627.63	2768.56	2950.78	2353.6	4070.82	4434.16	4408.15	3145.23	4755.53
114	2938.94	3253.6	3306.05	4158.17	3629.82	3304.03	3120.28	3895.34	2708.1	2666.51	3528.35	2909.23	3911.41	4791.03	3492.92	4448.55
115	2675.39	4426.57	4396.79	3816.12	3477.46	2965.14	2871.09	5602.61	3485.2	2615.18	3450.81	3240.2	3872.03	3596.2	3254.29	3405.08
116	3787.77	2938.28	3152.26	2998.07	3204.48	2953.62	2731.05	4680.4	3575.33	2549.76	2561.62	2911.68	3508.03	3333.95	2853.63	3561.94
117	2929.63	2829.74	3258.05	3300.22	4197.51	3219.03	3419.24	4277.48	2811.11	3435.66	2735.79	3520.67	3662.86	3422.33	3284.16	3559.5
118	3019.39	2821.72	3125.02	3362.35	3610.01	3063.01	2864.42	3644.66	2839.31	2700.26	2256.61	2990.11	4804.07	3758.5	4393.55	3231.84
119	3208.33	3574.02	3200.14	3374.01	3547.58	3665.66	3014.33	3740.95	2633.1	2506.48	2308.69	2890.26	3480.63	3580.1	3503.03	3692.9
120	2988.83	2995.62	2996.27	3642.35	3299.18	2861.99	3406.8	3844.55	3447.49	2277.75	2486.24	4401.13	3580.83	4227.61	3236.28	4500.16
121	3045.26	3023.84	3001.26	3606.82	3517.07	2945.53	3001.49	4831.47	2712.31	2416.88	3854.51	4424.7	3590.1	3763.82	3002.01	3173.21
122	2871.72	3573.7	3766.94	2861.66	4888.04	3113.71	2857.8	3796.97	2646.34	3422.36	3289.88	2882.16	4555.68	3337.86	2863.16	3309.09
123	2801.9	3111.35	3891.28	4784.61	4770.92	2952.91	2838.23	3815.64	2731.5	4631.71	2615.4	2803.58	4239.08	3499.36	3051.07	3089.04
124	2686.88	2989.06	3118.36	4064.11	4242.72	2926.74	2594.14	3690.6	2841.44	4051.18	2704.36	3457.82	3472.46	3386.36	2859.54	3233.74
125	3616.28	3051.11	3152.35	3181.26	2651.86	2916.07	2802.93	3879.74	2804.78	2939.63	2175.96	4867.55	3706.65	4374.03	3205.89	3674.82
126	3324.94	3819.7	3184.23	3433.86	3394.94	3039.15	2961.36	5507.21	2578.9	2008.86	2311.09	4112.68	3648.18	4938.96	3370.59	4529.14
127	2595.84	3495.58	2823.04	3183.83	3491.04	4079.4	2792.47	5318.03	3214.44	2581.8	3043.58	2739.5	3379.94	4118.05	4532.42	3117.83
128	3955.14	4480.28	3671.87	3144.05	3535.12	2697.06	4068.04	5438.52	3314.9	2450.8	2801.94	2997.02	4357.91	3509.61	4265.51	3431.91
129	3203.13	4462.2	4043.55	3487.31	4734.03	3008.9	3274.77	3838.11	4036.71	2437.63	2253.04	3048.51	4236.47	3145.21	3469.61	4397.64
130	3963.44	4587.26	3008.82	4052.54	4636.08	3888.64	2732.07	4158.49	2780.22	3235.49	4106.24	4905.68	3690.69	3703.62	2856.76	3552.87
131	4656.48	4950.9	3315.19	4674.78	4740.86	2805.73	2749.59	5789.59	3581.17	2871.94	3045.41	4529.16	3620.84	5234.31	4890.49	4422.15
132	4537.42	4996.94	4792.72	4594.74	4379.68	3806.81	4278.81	6015.23	3421.33	4253.48	3458.48	4810.76	5364.2	4960.52	4625.94	4888.14
133	4554.34	5054.98	4906.63	4236.39	3687.79	4766.95	4017.07	6096.96	4370.59	3208.38	3957.46	4438.21	5277.88	4860	4096.03	3938.47
134	4382.53	4675.28	4799.9	4164.81	5238.1	4407.26	2942.74	5978.27	4273.28	4612.91	3637.98	2238.38	4671.51	3698.4	3009.48	4981.35
135	4523.02	4910.03	4477.06	4154.52	5065.42	4254.14	3887.99	6190.05	3257.46	4299.21	4197.67	2680.43	5551.15	4309.65	5110.75	4986.19
136	4358.62	4707.95	4845.15	4818.87	4915.08	4384.94	4322.08	6057.25	3469.69	4059.76	2697.67	4765.19	4938.27	4934.58	5078.34	4972.71
137	4517.49	4587.79	4886.41	4907.3	5249.14	4603.27	4264.85	6032.88	2900.72	4548.49	4086.55	4722.1	5297.23	4605.51	5011.43	5057.31
138	4234.8	4696.1	4888.28	4395.87	5269.19	4621.78	3475.28	5788.97	4301.31	3868.8	3390.11	4290.29	5375.14	4725.53	5070.06	4867.27
139	3999.72	4511.63	4568.29	4819.53	5101.31	4185.69	4254.34	5883.92	3804.88	4172.8	3538.67	4288.2	5833.24	3235.14	4267.65	4921
140	3764.61	4428.31	4155.92	4729.18	5179.76	3965.01	4055.52	5111.31	3697.08	3873.94	2515.73	5548.89	5106.54	4487.59	4928.03	4873.62
141	3883.62	4747.82	4999.31	4986.64	5181.38	4052.83	4094.04	5071.37	3046.81	3761.4	4501.95	5473.03	5524.8	4354.11	5144.28	4795.93
142	2171.61	4532.06	4538.53	4926.66	5207.74	3584.56	3648.47	5549.73	2704.84	1959.06	3585.84	5385.81	5030.38	4825.32	4582.17	4640.15
143	3533.01	4700.15	4884.09	4989.07	5200.73	3793.75	2932.35	5592.33	3941.29	3915.72	4103.42	4800.05	4983.74	3794.91	5031.7	4791.47
144	3736.18	4055.64	4516.31	4780.6	5130.86	4038.31	4214.18	5469.65	3871.99	4419.57	1765.2	4835.42	5316.99	4048.63	5061.02	4926.2
145	2388.83	4313.67	4524.83	4802.58	5137.39	4440.59	4324.56	5667.68	3402.95	4473.91	2241.76	5558.94	5047.34	4919.4	4993.57	4970.71
146	2454.41	4121.3	4411.81	4844.35	4990.21	4142.89	3689.6	5725.35	2581.45	4378.2	2202.32	5226.7	5066.59	4775.78	4875.35	4806.61
147	4472.84	3528.78	4327.28	4892.76	5108.47	3889.76	4369.54	5333.12	2490.88	3828.78	2014.69	4770.68	4014.31	4966.15	4935.25	4782.23
148	3969.85	2103.75	4763.11	4862.32	5164.97	4335.01	4445.98	5784.21	4332.73	4351.11	2304.55	5152.05	4909.24	4582.42	5193.54	5006.57
149	2132.83	2749.92	4654	4827.57	5120.27	4074.23	3534.32	4722.39	3936.83	1981.79	3258.42	5192.67	4715.18	3298.41	4569.15	4909.75
150	2971.57	4618.37	4206.33	4717.47	4920.81	4028.26	2567.69	5395.6	3286.18	1968.29	4376.2	4909.54	2176	4813.91	3726.26	4474.37
151	2576.41	4566.08	4016.34	4505.19	4708.75	4057.8	3669.35	4750.53	3914.73	2838	4376.3	5116.52	2497.33	4062.91	4501.56	4295.95
152	3466.96	4409.4	4035.83	4529.05	4689.27	4180.1	3629.9	2909.76	1833.69	2552.55	4104.5	3624.85	3215.99	3617.52	4487.41	2358.8
153	2835.46	3982.36	4268.78	4852.54	4705.72	4245.02	3461.7	3794.5	2508.82	2593.36	3882.14	4084.71	1561.98	2295.18	4113.05	4758.6
154	4214.07	3736.38	3185.6	4649.44	3425.51	4042.67	1773.31	6006.6	2595.73	4690.19	3558.87	1710.11	3512.65	4416.7	3847.97	5074.36
155	3432.17	3897.48	2347.78	3615.66	3262.99	4287.3	3631.68	5516.33	3901.66	4520.71	3979.73	3092.99	5413.69	4207.33	1634.71	4496.41
156	1754.07	2876.24	4743.24	4452.6	2044.64	4165.58	4355.36	5775.82	3259.05	4287.72	2219.54	1921.6	5499.79	2443.8	2691.97	4359
157	4129.76	2511.9	4608.68	4750.38	2695.49	4141.67	3991.77	5464.12	1896.19	4169.4	2329.17	1221.69	5105.73	2156.93	1407.42	4474.68
158	2731.73	2229.25	3235.89	4327.28	1409.38	3458.78	2256.13	3460.51	2560.51	4506.84	1898.74	968.037	2990.96	2657.05	3831.41	4333.11
159	3326.07	2062.45	1924.55	3975.4	1281.97	2312.87	1289.81	5025.33	4128.41	3810.34	1920.14	5821.9	2557	1551.95	2589.73	3224.73
160	3171.06	4780.34	3243.54	3862.91	1688.19	1837.95	2976.25	3452.71	3104.98	3893.39	3426.48	5551.47	2669.6	1133.62	3108.51	1999.21
161	3667.98	4053.64	1570.86	4612.07	2599.85	2570.17	4997.48	1788.6	2878.03	1689.55	4048.1	4401.81	1285.24	882.783	5264.81	3289.64
162	3405.83	3064.36	1367.62	4269.77	5399.78	2885.87	4081.81	1793.47	1495.82	3464.31	3873.77	2923.38	1413.71	5388.61	5064.74	1645.59
163	1681.33	2120.19	1392.48	3772.28	4633.48	4786.87	2951.53	4232.45	3004.48	1529.69	1431.47	1848.04	1641.16	4198.45	3600.89	2238.3
164	2884.62	1385.4	1729.61	3107.99	3289.64	4369.77	1404.93	5350.43	2876.76	1779.57	1622.59	1165.12	1251.79	2847.6	1606.06	2061.68
165	2135.73	1617.98	2808.62	2926.91	1976.2	4047.9	1276.73	5137.89	4003.51	2531.06	3114.13	848.103	731.905	1674.41	1765.47	2531.75
166	3694.25	1172.74	4040.51	2582.93	1361.14	4054.81	1839.84	3806.76	3352.18	2022.72	1321.12	2578.59	720.935	1139.39	923.179	4982.28
167	3478.05	3919.76	4685.26	1884.91	1114.97	3874.32	1022.91	4192.48	1626.05	3910.44	2540.88	5674.92	1769.57	1078.54	2138.11	4606.81
168	3052.37	2889.26	2652.66	1033.88	835.401	3624.94	913.52	3870.07	2841.24	4693.48	3671.98	4860.88	6357.39	927.442	1099.15	2793.75
169	1518.08	1650.92	1236.31	1299.78	2663.04	3462.53	4831.53	3927.11	2400.61	4689.68	2345.52	1828.7	4686.64	745.944	1016.22	1899.49
170	5273.32	5885.66	1264.65	6423.55	6743.82	4681.25	5080.63	6167.53	4598.51	5205.68	4648	6643.68	6708.57	5276.44	6049.51	6309.67
171	4487.29	5026.99	4790.85	5432.82	5888.03	3971.75	4494.45	5905.23	4523.91	4935.36	4772.26	5837.81	5008.6	5985.54	5160.32	5036.88
172	3913.22	4088.06	5302.76	5126.35	5380.34	3962.77	3682.61	5355.67	4144.58	4649.72	4262.93	5017.16	4676.59	5038.21	5149.24	4814.93
173	3629.8	3137.12	3926.49	3603.4	4432.08	4000.21	2780.23	3919.2	3323.51	4845.27	3845.86	4233.63	3885.75	4881.82	4475.8	4724.8
174	3096.95	4546.43	4173.94	4352.76	4945.05	3290.12	2834.58	3889.74	4352.42	3720.62	3278.13	3070	3426.41	4141.44	3779.15	4265.82
175	2971.39	3113.82	2988.71	4513.01	3892.29	4274.93	2771.76	5625.28	2755.3	2721.99	3219.6	3106.8	3490.13	3658.37	3475.68	3426.62
176	4285.83	3829.49	2963.92	3410.51	3619.7	4042.89	2908.26	3964.61	3983.9	2823.63	3668.2	3726.93	3443.84	3245	2932.5	4197.56
177	2778.52	3119.74	3083.94	3258.2	4691.68	3261.98	3290.11	5941.15	2937.67	2600.77	2638.88	3019.36	3373.3	4447.76	2776.78	5201.66
178	4164.15	4421.45	2908.91	4740.93	3546.45	3244.59	4113.77	3928.9	2680.8	2455.01	3498.56	3003.33	4838.23	3870.78	2682.81	4781.48
179	3246.12	4038.27	3862.74	4419.65	4885.26	3301.08	3054.32	4236.65	3670.94	4498.21	2823.82	5320.29	5523.01	4378.74	4792.54	3705.59
180	3839.48	3734.47	4468.25	5033.41	5739.83	4536.91	3005.79	5248.61	4236.28	3480.87	2834.35	4386.33	5477.41	3913.86	4039.73	3461.32
181	2900.86	2906.93	4523.65	5028.71	5758.31	4544.27	3682.56	3607.78	2864.54	3558.31	3494.73	3003.06	3690.76	3477.69	3080.62	3592.16
182	3527.14	4226.89	3610.08	3519.93	3862.47	4300.84	3170.63	4813.71	3603.45	3166.26	3277.18	3070.38	3597.53	4840.07	2903.95	4725.45
183	3159.19	3709.86	3094.42	3679.93	3772.55	3666.08	2911.34	4081.32	3775.6	2808.43	2819.77	5063.31	3873.92	3572.18	4798.04	4909.7
184	3228.87	3169.19	3071.58	3422.42	3802.8	3820.32	3404.4	5662.41	2955.99	2801.84	3666.51	3914.04	5850.66	3412.71	3781.06	4133.72
185	3734.67	2860.78	2863.85	5027.48	4217.32	3458.31	3613.03	5310.48	3965.11	2748.99	3514.76	3247.85	3619.77	4294.08	3122.71	3684.55
186	2962.2	4585.81	4166.45	3740.09	5674.53	3266.51	3548.89	4720.88	3416.62	2436.51	2814.07	3197.82	3568.53	3431.3	2783.77	3638.2
187	3246.33	4140.65	4642.2	4615.5	4602.72	3410.48	2989.29	3931.75	3314.39	4589.06	3001.69	3814.52	6065.24	3519.56	2804.57	4685.3
188	4022.31	3489.03	4086.26	3966.7	4024.84	3839.7	2878.25	3913.22	3868.08	4812.15	3964.71	3391.53	3766.34	4353.93	2966.87	3866.55
189	2983.7	3257.89	3282.14	3392.79	3688.1	3545.62	2822.65	5014.76	2925.53	4170.07	2890.1	3187.18	3656.87	4433.57	3296.38	3687.3
190	3002.65	3151.42	3174.56	5167.84	5597.86	3549.57	2759.64	3884.73	3026.28	3228.21	2826.11	3098.55	5982.13	3836.31	2725.59	3453.78
191	3884.89	3524.12	3022.45	4749.85	3911.33	3481.83	2742.71	4029.45	3042.86	3116.72	3953.56	4864.01	3927.69	3440.65	5045.29	3535.45
192	3454.49	4264.06	3323.81	3629.29	3622.04	3186.42	2716.51	3711.49	2750.49	3134.77	2813.21	3155.71	4193.07	3281.31	4265.65	4666.76
193	3133.68	3435.96	2905.49	3659.29	3769.4	3742.31	2762.49	5437.23	3562.93	3042.04	2630.24	3067.51	3962.34	4208.24	3126.78	4617.14
194	2938.4	2885.89	2980.96	3371.36	4985.52	3496.77	3946.9	4368.91	3970.04	3007.64	2811.46	3277.34	5585.12	3858.46	2873.57	3513.38
195	3696.82	3379.63	3144.82	3743.16	5482.26	3221.07	3129.24	5095.61	3030.54	4436.21	3811.21	3442.92	4499.79	3650.32	2708.51	3412.8
196	3263.74	3836.26	2833.53	3596.55	5737.89	3883.35	2811.85	4943.39	4277.42	3949.46	3455.59	4751.55	3797.73	3446.52	2735.36	3387.8
197	3282.95	2981.45	4160.09	3685.9	5017.49	3564.85	2794.99	3933.01	3218.79	2552.02	2606.43	3183.55	4353.06	4898.81	2797.6	4728.67
198	3240.36	3293.82	3968.78	5042.78	4025.69	3582.94	3091.2	3779.28	3073.79	2718.53	4016.4	3500.05	3923.87	3847.52	3113.15	4950.85
199	3568.52	3370.93	3193.53	3857.7	4156.74	3543.82	2839.39	5181.89	3003.77	2988.77	3074.91	3263.3	4983.97	3804.07	4861.91	4643.32
200	3181.28	4003.75	3089.39	3360.47	3593.47	3479.07	2669.83	4277.1	3969.7	2982.43	2786.99	3087.85	4130.56	3776.38	4444.84	3514.58
201	3083.86	4093.1	3009.22	3530.62	3845.78	3266.77	2724.8	4106.78	3328.75	2839.12	2723.44	2901.6	3852.5	4320.94	4148.28	4800.93
202	4095.32	3852.67	3032.68	3416.54	5628.86	3294.86	3920.34	3935.23	3065.07	3620.29	3102.96	4659.57	4085.68	3530.32	3427.35	3718.44
203	3060.59	3333.71	2810.71	5078.12	3862.63	4142.41	2991.87	5396.43	4226.81	2846.5	4014.99	3632.51	4252.13	3596.94	2855.41	3505.68
204	2785.12	2944.42	3358.39	3721.89	5283.49	3990.31	2961.44	4204.88	3327.15	3071.33	3045.21	3450.71	5351.44	3803.1	3245.55	3396
205	4311.01	3206.9	4112.27	3829.56	4172.24	3705.06	2912.66	4361.66	2979.31	3159.21	2878.72	3134.46	6194.93	3769.92	3176.54	4799.73
206	3429.53	3144.32	3140.88	3472	3749.63	3829.17	3304.37	4261.6	3046	4176.81	3007.86	4124.51	4084.64	5281.16	3238.95	3727.05
207	3156.73	4564.38	3160.84	4234.71	4035.25	3550.99	2804.78	5187.9	4024.14	4555.47	3155.72	3280.23	3893.08	4685.21	3403.64	3490.61
208	3078.93	3433.27	2784.94	4751.41	4023.98	3527.98	3058.63	5407.88	3223.32	4451.84	2834.79	3188.3	3869.77	3894.82	3263.6	3741.91
209	3234.84	3092.95	3007.08	3467.35	3697.82	3650.1	2977.91	4183.39	4251.69	3168.64	3214.49	3370.91	5449.06	3826.36	3393.95	4935.4
210	3302.21	4141.27	3053.25	3589.53	3927.41	3313.81	3256.68	4243.14	3213.95	3056.23	3066.72	4673.27	4189.78	3589.07	4321.86	4289.19
211	3511.74	4415.87	3065.92	3476.7	5508.89	4066.53	3443.1	4685.4	3068.23	3245.05	3036.98	3491.45	3945.71	3863.33	3391.42	5194.54
212	3325.94	3857.92	4393.78	3728.87	5680.51	3744.16	3211.76	4539.75	3111.2	3257.62	2994.08	3415.77	4287.63	3667.76	3263.82	5630
213	3567.54	3946.23	3141.48	3850.68	4130.91	3452.54	2926.1	5653.24	3591.31	4402.85	2952.16	3028.32	5076.08	5311.72	3205.57	5236.57
214	4444.87	4995.45	3155.52	5193.18	4082.51	3443.72	2851.13	4568.67	3874.8	3780.91	3614.45	3211.01	5034.69	4634.45	3401.93	3969.72
215	3955.72	4832.15	3444.83	5510.96	3836.29	4369.63	3158.03	5838.31	3856.01	4985.58	4870.95	5029.77	6026.9	4004.37	3095.83	5121.05
216	4262.15	4899.96	4918.57	4235.95	5641.55	4039.64	3991.77	5833.28	4796.08	5086.69	4469.19	5018.26	5408.23	5090.93	4174.73	4231.11
217	5038.09	4927.33	3438.05	5396.38	4485.08	4516.28	3172.11	6058.7	4159.94	4866.59	4746.29	3754.77	4873.67	4343.79	3294.86	5452.77
218	4992.86	4616.48	3748.85	4830.15	5764.52	4191.1	3712.25	6376.69	3775.37	5229.71	4792.92	5134.3	6287.71	5654.37	4567.87	5746.56
219	4672.98	4783.62	3269.71	3969.24	5827.37	4276.22	3324.69	6057.66	4167.85	5314.45	4397.6	3630.86	5630.02	5651.68	3448.09	5303.92
220	4350.55	3380.92	4515.48	5414.52	6187.97	4381.64	4411.84	6014.47	3706.71	4831.99	4721.63	5218.05	4805.5	4749.44	4699.92	5109.4
221	4027.14	4885.48	4763.81	5237.95	5754.69	3849.02	4134	5878.11	4673.03	5211.58	3593.46	4649.95	6179.69	4688.34	4837.31	5679.28
222	4365.65	4104.41	4504.82	5281.43	4477.68	4372.38	3394.04	5157.6	3312.51	5224.34	4269.72	3374.54	4808.19	5593.85	4559.33	5520.12
223	3936.01	3867.5	4447.11	5392.88	4365.16	4344.37	3246.63	5895.37	4640.8	5242.13	4571.17	5269.93	6389.24	4816.53	3850.51	4732.53
224	4668.86	3950.63	4451.56	4595.68	4088.42	4512.83	4265.1	6068.77	3540.65	4203.34	4374.61	4384.51	4921.97	5648.55	3454.72	4693.26
225	4340.99	3513.27	3766.65	4997.17	5642.01	4448.61	3426.54	5965.1	3565.48	3280.99	3412.79	3346.73	6254.38	5708.44	3667.5	4359.19
226	3798.51	3971.87	3628.09	3977.44	6050.81	4404.86	4338.98	5175.18	4507.24	3580.05	3073.34	4990.93	5582.15	5533.75	4950.44	5063.23
227	4439.24	4892.79	3690.04	3936.57	5807.52	4041.55	4318.28	4463.33	3208.17	3398.7	3421.13	3455.51	5838.76	5283.46	4386.7	5440.83
228	3878.13	4600.72	3799.9	4875.69	5956.94	4149.89	4181	6152.01	3276.4	4343.19	4034.52	4262.36	6255.38	5637.2	4549.89	4945.41
229	3787.18	3311.08	3727.02	5209.76	5441.54	4278.58	3270.46	5680.88	3735.57	5117.29	3987.66	5340.66	5052.39	5560.58	3532.39	5449.69
230	4270.97	4252.31	3355.24	5250.58	4454.48	4062.52	4131.86	4715.3	4310.34	4873.65	3462.66	4326.64	6369.6	5159.9	3456.2	5256.73
231	4263.4	4287.89	4202.97	4930	4131.9	4201.65	3689.11	5002.51	3653.96	3794.08	3215.93	3482.78	4846.63	4043.14	3365.14	4675.32
232	3511.31	3586.79	4635.21	4896.16	4198.57	3986.18	3547.56	4335.72	3845.03	3575.16	2981.36	3487.2	4730.84	4402.59	3551.74	4370.48
233	4127.07	3653.84	3439.24	4100.78	4749.9	4367.51	3491.29	6016.33	3631.97	3698.38	4246.53	3484.37	6150.5	5580.55	3564.81	3806.2
234	4920.6	3942.4	3563.39	3737.58	4046.24	4162.83	3245.8	6605.63	3369.68	3603.7	4602.91	3565.41	4051.31	4287.18	3305.35	3831.39
235	4326.83	4805.79	3371.04	3646.57	5261.08	3996.78	4152.52	5870.8	2884.26	3041.48	3008.38	2953.28	5948.2	3969.28	4653.72	4611.32
236	3411.95	4521.23	3221.71	5151.53	4406.55	4140.45	4177.83	6649.86	3139.24	3302.03	3360.25	3133.14	4133.98	3853.48	4444.24	3894.93
237	3775.2	4016.58	4001.7	5006.01	4075.58	4005.9	3303.77	5984.29	4244.45	4337.44	4432.36	4340.65	4039.22	5252.26	4515.29	4611.32
238	3918.61	3828.62	3300.22	4379.88	4099.63	4008.14	3465.07	4876.43	4383.56	4456.82	4767.46	5721.79	5627.45	4525.53	3917.18	5129.35
239	4056.93	3788.48	3380.46	3789.52	5675.77	4254.32	3705.84	4645.1	3939.41	2888.42	4013.67	3689.93	4136.09	4133.28	3794.89	3846.71
240	4005.37	3715.13	3444.54	3818.74	5790.32	4245.16	3329.08	4818.96	3521.75	3215.11	2951.01	4330.23	6345.82	4207.33	3582.4	5324.81
241	3741.66	3445.52	3341.36	5170.02	5858.57	4092.5	3115.13	4429.94	3552.44	3617.81	3106.42	3539.91	4568.44	3846.16	4056.61	5372.9
242	4193.58	4493.05	3300.76	4373.8	5739.39	4149.82	3319.03	5676.41	3482.62	3654.45	3368.05	3672.57	4508.35	4019.83	4755.83	4382.12
243	3324.02	3277.06	3702.22	3457.83	5523.22	4486.23	3525.71	4199.36	3174.52	3223.44	2976.86	3520.27	3531.36	3385.06	3187.98	3926.13
244	4282.92	3617.86	3365.1	3759	4457.93	4281.16	3909.41	4421.79	3399.81	4935.7	3513.72	3944.93	4736.97	5012.27	3549.66	3879.69
245	3993.69	3454.85	3299.47	3661.39	4162.82	3656.52	3176.35	4530.76	4499.33	5346.58	3880.74	3484.99	5237.5	5214.4	3593.29	3885.81
246	4422.58	4057.95	3383.41	5232.44	5040.38	4189.13	3404.21	5661.99	4253.78	4474.92	4580.65	3611.8	6122.88	5983.61	4016.57	4590.38
247	3817.5	4476.58	4050.37	3959.17	4185.76	3899.24	3146.23	5655.79	3106.51	4348.41	3056.43	5097	4544.94	5557.72	3441.75	5207.35
248	3522.77	3302.02	3543.55	3717.71	3937.04	3839.63	4154.79	4425.33	3745.16	3580.6	3189.12	3206.22	4893.95	3965.96	3187.75	4030.77
249	4335.05	3717.49	3492.42	5195.07	3967.57	3717.68	2977.3	5086.33	2833.86	3698.66	4065.73	3680.06	3919.8	4040.13	3322.02	4074.39
250	3692.07	4027.63	3367.23	5704.77	5775.01	4532.07	3435.01	6376.78	3261.43	3434.41	3261.28	4045.25	4314.37	5547.67	3457.88	4369.29
251	4258.3	4809.53	3549.8	5263.02	6259.27	3735.84	3232.42	6474.29	4599.01	3721.86	4625.97	3486.5	3974.47	5721.73	4544.58	5406.73
252	3237.19	4697.92	4648.94	5133.86	5684.23	4317.84	4296.23	5997.1	4077.46	4710.02	2953.37	5429.74	6233.71	4973.14	4647.06	5524.04
253	4318.52	3737.17	4074.75	4792.4	5905.13	3609.23	4379.05	5929.09	2836.45	4288.13	2784.46	4780.09	5640.23	4174.22	3114.1	5058.02
254	4262.13	3502.92	3150.2	3921.63	5731.86	4728.14	4365.62	5924.44	2968.87	3235.12	2918.57	3138.98	4190.04	3790.16	3147.35	3925.44

[truncated: 39 more sheets: Fig. 3E, Fig. 3F, Fig. 4A, Fig.4B, Fig. 4C, Fig. 4E, Fig. 4F, Fig. 4H, Fig. 5A, Fig. 5B, Fig. 5C, Fig. 5D, Fig. 5E, Fig. 5F, Fig. 5G, Fig. 6B, Fig. 6C, Fig.6D, Fig. 6E, Fig. 6F …]
